# Supplementary material for: Small-Molecule Chemical Knockdown of MuRF1 in Melanoma Bearing Mice Attenuates Tumor Cachexia Associated Myopathy
Source: Cells. 2020 Oct 11;9(10):2272. doi: 10.3390/cells9102272 (PMC7600862; doi:10.3390/cells9102272)
Supplement: Supplementary file 1 [file cells-09-02272-s001.zip]

Archive with 3 entries (3 files):
- Figure S1 - proteomic signature.pptx
- Figure S2 - protein expression of selected proteins.pptx
- Figure S3 - representative complete western blots.pptx
